# Supplementary material for: Lagrange Interpolation Learning Particle Swarm Optimization
Source: PLoS One. 2016 Apr 28;11(4):e0154191. doi: 10.1371/journal.pone.0154191 (PMC4849747; doi:10.1371/journal.pone.0154191)
Supplement: S1 Table — (XLS) [file pone.0154191.s001.xls]

## Sheet: table3
Table 3 Results for D=10, N=50, max_gen=2000
Function		Algorithm
		CLPSO	ECLPSO	DNLPSO	LILPSO1	LILPSO2
F1	mean	4.94e-19	1.78e-30	5.71e-177	1.64e-58	1.11e-73
	sd	2.19e-37	2.34e-60	1.11e-123	7.11e-116	6.27e-146
	ttest	+	+	-	+
F2	mean	1.26	1	0.00186	1	0.328
	sd	1.79	3.8e-09	0.0264	6.32e-10	0.171
	ttest	+	+	-	+
F3	mean	2.05e-18	1.03e-30	0	0	0
	sd	2.27e-36	9.88e-61	0	0	0
	ttest	+	+	=	=
F4	mean	1.5e-11	6.22	1.96e-66	2.29e-13	1.5e-16
	sd	3.73e-23	56.7	3.31e-54	1.54e-27	1.61e-33
	ttest	+	+	-	+
F5	mean	0.005	0.0023	0.521	0.0045	0.0014
	sd	3.34e-06	1.74e-06	0.189	3.4e-06	1.99e-07
	ttest	+	+	+	+
F6	mean	2.2e-18	2.85e-29	4.71e-32	4.71e-32	4.71e-32
	sd	4.46e-36	7.99e-57	0	0	0
	ttest	+	+	=	=
F7	mean	2.02e-16	1.41e-27	1.35e-32	2.45e-32	1.35e-32
	sd	3.24e-32	5.91e-54	0	1.44e-65	0
	ttest	+	+	=	=
F8	mean	1.94e-08	3.55e-15	3.26e-15	2.58e-11	1.84e-14
	sd	1.49e-16	4.21e-30	1.83e-15	3.02e-22	6.84e-28
	ttest	+	+	=	+
F15	mean	0.0376	2.31	20.2	6.27e-05	2.01e-08
	sd	0.000401	28.3	0.404	4.38e-09	2.26e-16
	ttest	+	+	+	+
F16	mean	6.11	70.9	7.57	2.71	2.67
	sd	7.02	103	4.7	8.83	6.65
	ttest	+	+	+	+
F17	mean	0.14	18.4	0.00807	0.000152	0.0929
	sd	0.0031	253	0.114	2.01e-08	0.0109
	ttest	+	+	=	-

## Sheet: table4
Table 4 Results for D=10, N=50, max_gen=2000
Function		Algorithm
		CLPSO	ECLPSO	LILPSO1	LILPSO2
F9	mean	0	0	0	0
	sd	0	0	0	0
	ttest	=	=	=
F10	mean	7.92e-05	0.316	0.000126	0.005
	sd	4.09e-08	0.0133	6.9e-08	5.15e-05
	ttest	-	+	-
F11	mean	0.000127	1780	0.000127	0.000127
	sd	6.34e-26	32600	0	0
	ttest	=	+	=
F12	mean	0.0308	3.66	2.46e-06	2.87e-08
	sd	0.000138	44.2	2.33e-12	6.09e-16
	ttest	+	+	+
F13	mean	6.41	61.5	1.35	6.95
	sd	4.49	89.1	2.16	54.5
	ttest	-	+	-
F14	mean	0.164	10.6	6.27e-05	0.0534
	sd	0.0062	108	4.38e-09	0.0058
	ttest	+	+	+

## Sheet: table5
Table 5 Results for D=30, N=40, max_gen=5000
Function		Algorithm
		CLPSO	ECLPSO	OLPSO-G	OLPSO-L	LILPSO1	LILPSO2
F1	mean	5.66e-15	1.32e-26	4.12e-54	1.11e-38	3e-66	4.19e-87
	sd	1.33e-29	1.63e-51	6.34e-54	1.28e-38	4.31e-131	8.79e-173
	ttest	+	+	+	+	+
F2	mean	8.28	1	21.5	1.26	1	1
	sd	35.7	0	29.9	1.4	2.39e-13	1.9e-05
	ttest	+	=	+	+	=
F4	mean	3.72e-09	74.1	9.85e-30	7.67e-22	4.81e-13	4.86e-17
	sd	2.12e-18	133	1.01e-29	5.63e-22	8.61e-27	1.83e-33
	ttest	+	+	-	-	+
F5	mean	0.0157	0.0064	0.0116	0.0164	0.0105	0.0081
	sd	1.31e-05	5.48e-06	0.0041	0.00325	1.65e-05	4.53e-06
	ttest	+	=	+	+	+
F6	mean	1.63e-15	6.81e-22	1.59e-32	1.57e-32	1.57e-32	1.57e-32
	sd	1.05e-30	6.94e-42	1.03e-33	2.79e-48	0	0
	ttest	+	+	=	=	=
F7	mean	2.05e-12	5.83e-20	0.000439	1.57e-32	1.33e-31	1.35e-32
	sd	3.59e-24	5.47e-38	0.0022	2.79e-48	1.9e-62	0
	ttest	+	+	+	=	+
F8	mean	6.92e-07	2.2e-05	7.98e-15	4.14e-15	2.25e-11	2.84e-15
	sd	1.21e-13	9.75e-09	2.03e-15	0	5.35e-22	2.52e-30
	ttest	+	+	+	+	+
F9	mean	1.77e-15	1.91	217	0	0	0
	sd	0	69.5	1.07	0	0	0
	ttest	+	+	+	=	=
F10	mean	3.35e-10	188	0.00483	0	0	0
	sd	4.02e-19	1150	0.00863	0	0	0
	ttest	+	+	+	=	=
F11	mean	0.000381	6580	384	0.000381	23.6	0.000381
	sd	3.41e-23	253000	217	0	2800	0
	ttest	=	+	+	=	+
F12	mean	3.36	18.3	7.69e-15	4.28e-15	0.0064	0.0026
	sd	0.573	0.159	1.78e-15	7.11e-16	6.49e-15	9.19e-06
	ttest	+	+	-	-	+
F13	mean	39.2	315	4.6	53.4	29.2	35.6
	sd	58	478	12.8	13.3	96.3	696
	ttest	+	+	-	+	-
F14	mean	1.06	209	0.00168	4.19e-08	0.000769	0.0706
	sd	0.0021	83.2	0.00413	2.06e-07	8.66e-07	0.0077
	ttest	+	+	-	-	-

## Sheet: table6
Table 6 Results for D=30, N=40, max_gen=5000
Function		Algorithm
		CLPSO	ECLPSO	LILPSO1	LILPSO2
F3	mean	1.41e-14	1.13e-19	0	0
	sd	4.76e-29	2.53e-37	0	0
	ttest	+	+	=
F15	mean	3.24	18.7	0.0036	0.0011
	sd	0.378	0.25	2.81e-05	2.6e-06
	ttest	+	+	+
F16	mean	35.4	353	23.6	46.6
	sd	22.5	827	21.9	79.1
	ttest	-	+	=
F17	mean	1.06	215	0.014	0.0346
	sd	0.0047	86.7	0.000711	0.0042
	ttest	+	+	-

## Sheet: table7
Table 7 results for D=50, N=100, max_gen=5000
Function		Algorithm
		CLPSO	ECLPSO	DNLPSO	LILPSO1	LILPSO2
F1	mean	1.07e-08	8060	9.44e-74	2.6e-57	4.77e-74
	sd	5.82e-18	12600000	9.13e-32	1.22e-113	5.61e-147
	ttest	+	+	+	+
F2	mean	31.6	10.8	0.00186	1	0.228
	sd	204	800	0.0264	6.23e-14	0.189
	ttest	+	+	-	+
F3	mean	3.19e-08	20300	0	0	0
	sd	4.15e-17	114000000	0	0	0
	ttest	+	+	=	=
F4	mean	2.59e-05	127	7.02e-09	8.85e-09	3.84e-13
	sd	2.8e-11	238	2.29e-06	1.99e-18	5.09e-25
	ttest	+	+	+	+
F5	mean	0.0269	0.0197	0.611	0.0132	0.0093
	sd	1.64e-05	2.05e-05	0.22	1.92e-06	8.08e-06
	ttest	+	+	+	+
F6	mean	1.73e-09	135	1.5e-32	1.28e-32	9.42e-33
	sd	3.25e-19	325000	0	2.57e-66	0
	ttest	+	+	+	+
F7	mean	1.69e-06	192	1.34e-32	8.75e-31	9.42e-33
	sd	2.23e-13	726000	0	1.77e-60	0
	ttest	+	+	+	+
F8	mean	0.000395	15.8	19	8.13e-08	3.05e-14
	sd	1.2e-08	14.3	0	1.87e-15	1.55e-27
	ttest	+	+	+	+
F15	mean	6.8	18.1	20.7	0.186	0.307
	sd	0.247	0.0977	0.0113	0.0286	0.361
	ttest	+	+	+	-
F16	mean	107	165	34	88.3	81.3
	sd	50.2	203	8.03	227	12200
	ttest	+	+	-	=
F17	mean	2.63	440	0.0111	0.275	0.254
	sd	0.161	45.4	0.0112	0.0246	0.0404
	ttest	+	+	-	=

## Sheet: table8
Table 8 results for D=50, N=100, max_gen=5000
Function		Algorithm
		CLPSO	ECLPSO	LILPSO1	LILPSO2
F9	mean	1.22e-10	68	0	0
	sd	7.8e-22	454	0	0
	ttest	+	+	=
F10	mean	2.56e-07	571	0	0
	sd	1.34e-14	37300	0	0
	ttest	+	+	=
F11	mean	0.000659	14400	0.000636	0.000636
	sd	1.11e-10	2770000	2.53e-17	0
	ttest	+	+	=
F12	mean	8.12	17.4	0.0788	4.22
	sd	0.958	0.408	0.0015	77.9
	ttest	+	+	-
F13	mean	109	489	95.1	112
	sd	107	971	83.1	2640
	ttest	-	=	-
F14	mean	2.54	433	0.228	0.288
	sd	0.0947	86.1	0.0033	0.04
	ttest	+	+	-
